# Supplementary material for: Replacing the nutrients in dairy foods with non-dairy foods will increase cost, energy intake and require large amounts of food: National Health and Nutrition Examination Survey 2011–2014
Source: Public Health Nutr. 2020 Jul 27;25(2):332–43. doi: 10.1017/S1368980020001937 (PMC8883599; doi:10.1017/S1368980020001937)
Supplement: Supplementary file 1 [file S1368980020001937sup001.xlsx]

## Sheet: Suppl Table 1. Ph 1
	Replacing the nutrients in dairy foods with commonly consumed foods will increase cost, calories and require large amounts of food: NHANES 2011-2014
	Supplemental Table 1
	PHASE 1*	Select nutrient intakes from non-dairy food combinations optimized to provide the protein and 10 shortfall nutrients in one USDA cup equivalent serving of dairy at the lowest cost, fewest calories, or smallest amount of food by weight
	WWEIA Category Code	Category Description	Protein	Nutrients of Public Health Concern				Other Shortfall Nutrients						Nutrients to Limit
				Calcium	Vitamin D	Potassium	Dietary Fiber	Choline	Iron	Magnesium	Vitamin A	Vitamin C	Vitamin E	Saturated Fat	Sodium	Added Sugars
			g	mg	ug	mg	g	mg	mg	mg	mg	mg	mg	g	mg	tsp
	Dairy Reference	Dairy (one USDA cup equivalent)†	9.08431	322.786	2.76009	382.1	0.0234324	40.0558	0.124256	28.1791	148.379	0.319034	0.23823	0.963881	132.869	0
	Scenario 1.	Optimized for lowest cost
	WWEIA Consumption Constraint: None
	2502	Eggs and omelets	5.26485	22.3073	0.777512	61.6257	0.0104142	94.6324	0.673976	5.13731	63.9295	0.114022	0.558112	1.55715	182.215	0.00201973
	4602	Ready-to-eat cereal, higher sugar (>21.2g/100g)	3.10568	80.5049	1.71031	132.582	3.05063	7.19744	8.27586	29.8018	250.569	10.1464	0.842228	0.534609	239.856	3.53691
	7002	Citrus juice	0.713783	69.3685	0.272271	187.893	0.311118	6.57841	0.138685	11.5732	2.37422	35.9889	0.202884	0.0148463	2.16835	0
	7702	Tap water	0	150.606	0	0	0	0	0	49.7318	0	0	0	0	200.764	0
		Total	9.08431	322.786	2.76009	382.1	3.37216	108.408	9.08852	96.2441	316.872	46.2493	1.60322	2.1066	625.003	3.53893
		Ratio to Dairy	1	1	1	1	143.91	2.70643	73.1435	3.41544	2.13556	144.967	6.72974	2.18554	4.7039	n/a
	WWEIA Consumption Constraint: 90th percentile of non-dairy foods
	2502	Eggs and omelets	0.961137	4.07236	0.141941	11.2502	0.00190118	17.2759	0.123039	0.937854	11.6708	0.0208156	0.101888	0.284269	33.2646	0.000368717
	4204	Rolls and buns	5.74374	86.1813	0	73.5131	1.32191	8.68785	2.00015	15.3217	0.578779	0.6005	0.134073	0.534845	294.328	0.703886
	4602	Ready-to-eat cereal, higher sugar (>21.2g/100g)	4.47442	115.985	2.46408	191.013	4.39511	10.3695	11.9232	42.9361	361	14.6181	1.21342	0.770222	345.565	5.0957
	7002	Citrus juice	0.40391	39.2537	0.154071	106.323	0.176053	3.72255	0.0784783	6.54894	1.34351	20.3651	0.114806	0.00840112	1.22701	0
	7702	Tap water	0	77.2939	0	0	0	0	0	25.5234	0	0	0	0	103.036	0
		Total	11.5832	322.786	2.76009	382.1	5.89497	40.0558	14.1249	91.2679	374.593	35.6045	1.56418	1.59774	777.421	5.79996
		Ratio to Dairy	1.27508	1	1	1	251.574	1	113.676	3.23885	2.52457	111.601	6.56586	1.65761	5.85103	n/a
	Scenario 2.	Optimized for fewest calories
	WWEIA Consumption Constraint: None
	2402	Fish	10.3695	13.4757	2.75949	168.42	0.0961605	38.5564	0.401453	14.5751	11.2637	0.183114	0.547774	0.771145	199.812	0.0323845
	6404	Carrots	0.146359	5.34136	0.000326708	49.3505	0.464066	1.44158	0.0523138	1.90671	137.066	0.88174	0.126394	0.0202719	19.3086	0.0018951
	7302	Coffee	0.405722	7.82318	0.000280038	164.329	0.00196988	7.82882	0.0587319	12.1576	0.0496511	0.00314063	0.0301339	0.0362048	8.509	0.058541
	7702	Tap water	0	296.146	0	0	0	0	0	97.791	0	0	0	0	394.776	0
		Total	10.9216	322.786	2.76009	382.1	0.562197	47.8268	0.512499	126.43	148.379	1.068	0.704302	0.827622	622.405	0.0928206
		Ratio to Dairy	1.20225	1	1	1	23.9923	1.19401	4.12454	4.48668	1	3.34759	2.9564	0.858634	4.68435	n/a
	WWEIA Consumption Constraint: 90th percentile of non-dairy foods
	2402	Fish	10.3695	13.4757	2.75949	168.42	0.0961605	38.5564	0.401453	14.5751	11.2637	0.183114	0.547774	0.771145	199.812	0.0323845
	6404	Carrots	0.146359	5.34136	0.000326708	49.3505	0.464066	1.44158	0.0523138	1.90671	137.066	0.88174	0.126394	0.0202719	19.3086	0.0018951
	7302	Coffee	0.405722	7.82318	0.000280038	164.329	0.00196988	7.82882	0.0587319	12.1576	0.0496511	0.00314063	0.0301339	0.0362048	8.509	0.058541
	7702	Tap water	0	77.2939	0	0	0	0	0	25.5234	0	0	0	0	103.036	0
	7704	Bottled water	0	252.138	0	0	0	0	0	50.307	0	0	0	0	50.307	0
		Total	10.9216	356.072	2.76009	382.1	0.562197	47.8268	0.512499	104.47	148.379	1.068	0.704302	0.827622	380.972	0.0928206
		Ratio to Dairy	1.20225	1.10312	1	1	23.9923	1.19401	4.12454	3.70735	1	3.34759	2.9564	0.858634	2.86728	n/a
	Scenario 3.	Optimized for smallest amount of food by weight
	WWEIA Consumption Constraint: None
	4602	Ready-to-eat cereal, higher sugar (>21.2g/100g)	5.01194	129.919	2.7601	213.96	4.9231	11.6152	13.3555	48.094	404.367	16.3741	1.35918	0.862749	387.078	5.70785
	5404	Nutrition bars	9.52054	192.868	0	260.329	5.25144	28.6145	3.6746	86.2844	1.04397	43.4474	1.04911	0.964576	144.947	4.07783
		Total	14.5325	322.786	2.7601	474.289	10.1745	40.2297	17.0301	134.378	405.411	59.8216	2.4083	1.82733	532.025	9.78568
		Ratio to Dairy	1.59973	1	1	1.24127	434.208	1.00434	137.057	4.76873	2.73226	187.508	10.1091	1.8958	4.00413	n/a
	WWEIA Consumption Constraint: 90th percentile of non-dairy foods
	4602	Ready-to-eat cereal, higher sugar (>21.2g/100g)	5.01194	129.919	2.7601	213.96	4.9231	11.6152	13.3555	48.094	404.367	16.3741	1.35918	0.862749	387.078	5.70785
	5404	Nutrition bars	9.52054	192.868	0	260.329	5.25144	28.6145	3.6746	86.2844	1.04397	43.4474	1.04911	0.964576	144.947	4.07783
		Total	14.5325	322.786	2.7601	474.289	10.1745	40.2297	17.0301	134.378	405.411	59.8216	2.4083	1.82733	532.025	9.78568
		Ratio to Dairy	1.59973	1	1	1.24127	434.208	1.00434	137.057	4.76873	2.73226	187.508	10.1091	1.8958	4.00413	n/a
	1 Dairy products were excluded from the WWEIA database. WWEIA Food Category [category codes]: Low-fat milk/yogurt [1006, 1008, 1206, 1208, 1804, 1404]; Higher fat milk/yogurt [1002, 1004, 1202, 1204, 1402, 1802]; Cheese [1602, 1604]; Cheese sandwiches (separate code) [3720].
	†53% fat-free milk; 45% low-fat cheese; 2% yogurt

## Sheet: Suppl Table 2. Ph 2
	Replacing the nutrients in dairy foods with commonly consumed foods will increase cost, calories and require large amounts of food: NHANES 2011-2014
	Supplemental Table 2
	PHASE 2*	Select nutrient intakes from non-dairy food combinations optimized to provide the protein and 10 shortfall nutrients in one USDA cup equivalent serving of dairy at the lowest cost, fewest calories, or smallest amount of food by weight
	WWEIA Category Code	Category Description	Protein	Nutrients of Public Health Concern				Other Shortfall Nutrients						Nutrients to Limit
				Calcium	Vitamin D	Potassium	Dietary Fiber	Choline	Iron	Magnesium	Vitamin A	Vitamin C	Vitamin E	Saturated Fat	Sodium	Added Sugars
			g	mg	ug	mg	g	mg	mg	mg	mg	mg	mg	g	mg	tsp
	Dairy Reference	Dairy (one USDA cup equivalent)†	9.08431	322.786	2.76009	382.1	0.0234324	40.0558	0.124256	28.1791	148.379	0.319034	0.23823	0.963881	132.869	0
	Scenario 1.	Optimized for lowest cost
	WWEIA Consumption Constraint: None
	2502	Eggs and omelets	0.510762	2.16411	0.0754292	5.97853	0.00101032	9.18063	0.0653848	0.498389	6.20203	0.0110617	0.0541445	0.151065	17.6773	0.000195942
	4204	Rolls and buns	12.8731	193.153	0	164.76	2.96271	19.4715	4.48283	34.3396	1.29718	1.34587	0.300491	1.19872	659.659	1.57758
	4602	Ready-to-eat cereal, higher sugar (>21.2g/100g)	4.86534	126.118	2.67936	207.702	4.7791	11.2755	12.9649	46.6873	392.539	15.8952	1.31943	0.837514	375.756	5.5409
	7002	Citrus juice	0.0139015	1.35101	0.0053027	3.65936	0.00605927	0.12812	0.00270101	0.225397	0.04624	0.700913	0.00395133	0.000289144	0.0422304	0
		Total	18.2631	322.786	2.7601	382.1	7.74888	40.0558	17.5158	81.7507	400.084	17.953	1.67801	2.18758	1053.13	7.11867
		Ratio to Dairy	2.0104	1	1	1	330.691	1	140.966	2.90111	2.69637	56.2731	7.04369	2.26956	7.92611	n/a
	WWEIA Consumption Constraint: 90th percentile of non-dairy foods
	2502	Eggs and omelets	0.520763	2.20648	0.0769062	6.0956	0.0010301	9.3604	0.0666652	0.508148	6.32348	0.0112783	0.0552047	0.154023	18.0234	0.000199778
	4204	Rolls and buns	10.3992	156.033	0	133.097	2.39333	15.7295	3.62132	27.7402	1.04789	1.08722	0.242742	0.968347	532.886	1.2744
	4602	Ready-to-eat cereal, higher sugar (>21.2g/100g)	4.5379	117.631	2.49904	193.723	4.45747	10.5166	12.0924	43.5452	366.121	14.8255	1.23063	0.781149	350.468	5.16799
	7002	Citrus juice	0.482759	46.9165	0.184147	127.079	0.210421	4.44923	0.0937982	7.82737	1.60578	24.3407	0.137218	0.0100411	1.46654	0
		Total	15.9406	322.786	2.76009	459.994	7.06225	40.0558	15.8741	79.621	375.098	40.2646	1.6658	1.91356	902.843	6.44259
		Ratio to Dairy	1.75474	1	1	1.20386	301.388	1	127.754	2.82553	2.52797	126.208	6.9924	1.98526	6.79498	n/a
	Scenario 2.	Optimized for fewest calories
	WWEIA Consumption Constraint: None
	2402	Fish	10.2702	13.3467	2.73307	166.808	0.0952399	38.1873	0.39761	14.4356	11.1559	0.181361	0.54253	0.763762	197.899	0.0320744
	6408	Dark green vegetables, excludes lettuce	11.1021	309.44	0.027027	1209.37	12.4242	109.304	5.15443	138.965	972.573	182.344	6.99232	1.17423	968.683	0.00255302
		Total	21.3724	322.786	2.7601	1376.18	12.5194	147.492	5.55204	153.401	983.728	182.525	7.53485	1.93799	1166.58	0.0346274
		Ratio to Dairy	2.35267	1	1	3.60162	534.279	3.68216	44.6822	5.44378	6.62983	572.117	31.6285	2.01061	8.77993	n/a
	WWEIA Consumption Constraint: 90th percentile of non-dairy foods
	2402	Fish	8.38717	10.8995	2.23196	136.223	0.0777775	31.1856	0.324707	11.7888	9.11042	0.148108	0.443056	0.623725	161.614	0.0261935
	6408	Dark green vegetables, excludes lettuce	5.31304	148.086	0.012934	578.757	5.94573	52.3087	2.4667	66.5032	465.434	87.2623	3.34625	0.561939	463.573	0.00122177
	6410	Lettuce and lettuce salads	1.19933	32.6135	0.000294092	213.359	1.76006	9.64662	0.670849	13.2286	111.175	5.76938	0.39392	0.032581	18.8061	0
	7002	Citrus juice	1.34989	131.188	0.514912	355.338	0.588378	12.4409	0.262278	21.8869	4.49008	68.0613	0.383689	0.028077	4.10073	0
		Total	16.2494	322.786	2.76009	1283.68	8.37194	105.582	3.72454	113.407	590.21	161.241	4.56691	1.24632	648.093	0.0274153
		Ratio to Dairy	1.78873	1	1	3.35953	357.28	2.63587	29.9747	4.02453	3.97772	505.404	19.1702	1.29302	4.87768	n/a
	Scenario 3.	Optimized for smallest amount of food by weight
	WWEIA Consumption Constraint: None
	4602	Ready-to-eat cereal, higher sugar (>21.2g/100g)	5.01194	129.919	2.7601	213.96	4.9231	11.6152	13.3555	48.094	404.367	16.3741	1.35918	0.862749	387.078	5.70785
	5404	Nutrition bars	9.52054	192.868	0	260.329	5.25144	28.6145	3.6746	86.2844	1.04397	43.4474	1.04911	0.964576	144.947	4.07783
		Total	14.5325	322.786	2.7601	474.289	10.1745	40.2297	17.0301	134.378	405.411	59.8216	2.4083	1.82733	532.025	9.78568
		Ratio to Dairy	1.59973	1	1	1.24127	434.208	1.00434	137.057	4.76873	2.73226	187.508	10.1091	1.8958	4.00413	n/a
	WWEIA Consumption Constraint: 90th percentile of non-dairy foods
	4602	Ready-to-eat cereal, higher sugar (>21.2g/100g)	5.01194	129.919	2.7601	213.96	4.9231	11.6152	13.3555	48.094	404.367	16.3741	1.35918	0.862749	387.078	5.70785
	5404	Nutrition bars	9.52054	192.868	0	260.329	5.25144	28.6145	3.6746	86.2844	1.04397	43.4474	1.04911	0.964576	144.947	4.07783
		Total	14.5325	322.786	2.7601	474.289	10.1745	40.2297	17.0301	134.378	405.411	59.8216	2.4083	1.82733	532.025	9.78568
		Ratio to Dairy	1.59973	1	1	1.24127	434.208	1.00434	137.057	4.76873	2.73226	187.508	10.1091	1.8958	4.00413	n/a
	*In addition to excluding dairy products from the WWEIA database (see footnote, Supplemental Table 1), foods and beverages that are not reasonable dairy alternatives on a population basis and beverages with virtually no calories, but that contain small amounts of micronutrients, also were excluded: WWEIA Food Category [category codes]: Baby foods [9002, 9004, 9006, 9008, 9010, 9012, 9202]; Infant…
	†53% fat-free milk; 45% low-fat cheese; 2% yogurt
